# Supplementary material for: Fucoidan from Laminaria japonica Ameliorates Type 2 Diabetes Mellitus in Association with Modulation of Gut Microbiota and Metabolites in Streptozocin-Treated Mice
Source: Foods. 2022 Dec 22;12(1):33. doi: 10.3390/foods12010033 (PMC9818518; doi:10.3390/foods12010033)
Supplement: Supplementary file 1 [file foods-12-00033-s001.zip]

Archive with 1 entries (1 files):
- foods-2068864-supplementary.pdf
